# Supplementary material for: Comparison of Kato Katz, antibody-based ELISA and droplet digital PCR diagnosis of schistosomiasis japonica: Lessons learnt from a setting of low infection intensity
Source: PLoS Negl Trop Dis. 2019 Mar 4;13(3):e0007228. doi: 10.1371/journal.pntd.0007228 (PMC6417743; doi:10.1371/journal.pntd.0007228)
Supplement: S1 Table — (XLSX) [file pntd.0007228.s004.xlsx]

## Sheet: S1 Table
S1 Table. Sensitivity of different diagnostic tests for the detection of schistosomiasis japonica considering the parasite load, as determined by egg counts of three Kato-Katz smear slides.
Diagnostic Test	Moderate	Light
	(EPG: 100-399) % Sensitivity	(EPG: 50-99) % Sensitivity	(EPG: 10-49) % Sensitivity	(EPG: 1-9) % Sensitivity
Sj23-LHD-ELISA	100 (4/4)	80.0 (4/5)	71.4 (15/21)	61.5 (48/78)
SjSAP4-ELISA	100 (4/4)	80.0 (4/5)	95.2 (20/21)	91.0 (71/78)
SjSAP5-ELISA	100 (4/4)	80.0 (4/5)	95.2 (20/21)	88.5 (69/78)
SjSAP4 + Sj23-LHD-ELISA	100 (4/4)	80.0 (4/5)	95.2 (20/21)	91.0 (71/78)
SjSAP5 + Sj23-LHD-ELISA	100 (4/4)	80.0 (4/5)	95.2 (20/21)	78.2 (61/78)
SR_ddPCR	100 (4/4)	100 (5/5)	100 (21/21)	92.3 (72/78)
F_ddPCR	100 (4/4)	100 (5/5)	100 (21/21)	97.4 (76/78)
Individuals with a light infection were arbitrarily divided into three subgroups with EPG of 50-99, 10-49 and 1-9.
