# Supplementary material for: Comparison of Kato Katz, antibody-based ELISA and droplet digital PCR diagnosis of schistosomiasis japonica: Lessons learnt from a setting of low infection intensity
Source: PLoS Negl Trop Dis. 2019 Mar 4;13(3):e0007228. doi: 10.1371/journal.pntd.0007228 (PMC6417743; doi:10.1371/journal.pntd.0007228)
Supplement: S2 Table — (XLSX) [file pntd.0007228.s005.xlsx]

## Sheet: S2 Table
S2 Table. Percentage of F_ddPCR negative but SjSAP4 + Sj23-LHD-ELISA positive and F_ddPCR negative but SR_ddPCR positive individuals in different age groups.
	<=10	11-20	21-40	41-60	>60
	%	%	%	%	%
F_ddPCR (-), SjSAP4 + Sj23-LHD-ELISA (+)	16.7 (5/30)	21.6 (8/37)	13.7 (14/102)	14.9 (33/222)	14.3 (3/21)
F_ddPCR (-), SR_ddPCR (+)	10.0 (3/30)	8.1 (3/37)	13.7 (14/102)	7.2 (16/222)	4.8 (1/21)
F_ddPCR (-), SjSAP4 + Sj23-LHD-ELISA (+): F_ddPCR negative but SjSAP4 + Sj23-LHD-ELISA positive;
F_ddPCR (-), SR_ddPCR (+): F_ddPCR negative but SR_ddPCR positive.
